# Supplementary material for: An examination of the impact of Olson’s extinction on tetrapods from Texas
Source: PeerJ. 2018 May 15;6:e4767. doi: 10.7717/peerj.4767 (PMC5958880; doi:10.7717/peerj.4767)
Supplement: Data S1 — Number of specimens of each species in each formation. [file peerj-06-4767-s001.csv]

	Pueblo	Moran	Putnam	Admiral	Belle Plains	Clyde	Leuders	Arroyo	Vale	Choza	San Angelo
Acheloma_cumminsi	0	0	1	0	0	0	0	13	0	0	0
Acheloma_willistoni	0	0	0	0	0	0	0	1	0	0	0
Alegeinosaurus_aphthitos	0	0	0	0	0	0	0	1	0	0	0
Angelosaurus_dolani	0	0	0	0	0	0	0	0	0	0	2
Angelosaurus_greeni	0	0	0	0	0	0	0	0	0	0	4
Araeoscelis_casei	0	0	0	0	20	0	0	0	0	0	0
Araeoscelis_gracilis	0	0	0	0	0	0	0	8	0	0	0
Archeria_crassidisca	0	0	1	56	55	0	0	0	0	0	0
Aspidosaurus_glascocki	0	0	0	0	9	0	0	0	0	0	0
Aspidosaurus_peltatus	0	0	0	0	0	0	0	12	0	0	0
Aspidosaurus_chiton	0	0	0	0	0	0	0	1	0	0	0
Bolosaurus_major	0	0	0	1	0	0	0	0	0	0	0
Bolosaurus_striatus	0	0	0	24	3	0	0	0	0	0	0
Brachydectes_elongatus	0	0	0	0	0	0	0	23	0	0	0
Broiliellus_arroyoensis	0	0	0	0	0	0	0	8	0	0	0
Cacops_aspidephorus	0	0	0	0	0	0	0	48	1	2	0
Captorhinikos_chozaensis	0	0	0	0	0	0	0	0	0	6	0
Captorhinikos_valensis	0	0	0	0	0	0	0	0	10	0	0
Captorhinus_aguti	0	0	0	0	0	0	1	52	4	1	0
Captorhinus_laticeps	0	0	0	0	3	2	5	0	0	0	0
Cardiocephalus_sternbergi	0	0	0	0	1	0	0	3	0	0	0
Carrolla_craddocki	0	0	0	0	1	0	0	0	0	0	0
Casea_broilii	0	0	0	0	0	0	0	6	0	0	0
Casea_nicholsi	0	0	0	0	0	0	0	0	2	0	0
Casea_halselli	0	0	0	0	0	0	0	0	0	1	0
Caseopsis_agilis	0	0	0	0	0	0	0	0	0	0	2
Caseoides_sanangeloensis	0	0	0	0	0	0	0	0	0	0	2
Cotylorhunchus_hancocki	0	0	0	0	0	0	0	0	0	0	67
Crossotelus_annulatus	0	0	0	0	1	0	1	0	0	0	0
Ctenorhachis_jacksoni	0	0	0	1	1	0	0	0	0	0	0
Ctenospondylus_casei	0	0	0	0	2	0	0	0	0	0	0
Dasyceps_microphthalmus	0	0	0	0	0	0	0	2	0	0	0
Desmospondylus_anomalus	0	0	0	0	0	0	0	1	0	0	0
Diadectes_biculminatus	0	0	0	1	0	0	0	0	0	0	0
Diadectes_latibuccatus	0	3	2	0	0	0	0	0	0	0	0
Diadectes_sideropelicus	0	0	0	25	153	0	0	0	0	0	0
Diadectes_tenuitectes	0	0	0	0	0	0	0	50	0	0	0
Diadectes_hueni	0	0	0	0	0	0	0	2	0	0	0
Dimetrodon_sanangelensis	0	0	0	0	0	0	0	0	0	0	18
Dimetrodon_booneorum	0	0	0	46	59	0	0	0	0	0	0
Dimetrodon_dollovianus	0	0	1	0	1	3	3	0	0	0	0
Dimetrodon_gigashomogenes	0	0	0	0	1	0	0	20	62	8	0
Dimetrodon_grandis	0	0	0	0	1	0	0	566	0	0	0
Dimetrodon_kempae	0	0	0	0	0	0	0	1	0	0	0
Dimetrodon_limbatus	0	0	9	551	691	1	0	1	0	0	0
Dimetrodon_loomisi	0	0	0	0	1	0	0	48	11	0	0
Dimetrodon_macrospondylus	0	0	0	0	177	0	0	0	0	0	0
Dimetrodon_milleri	0	3	4	0	0	0	0	0	0	0	0
Dimetrodon_natalis	0	0	3	74	14	1	0	1	0	0	0
Diplocaulus_magnicornis	0	0	0	2	2	1	3	180	57	24	0
Diplocaulus_copei	0	0	0	0	0	0	0	2	0	0	0
Diplocaurus_brevirositris	0	0	0	0	0	0	0	4	0	0	0
Dissorophus_multicinctus	0	0	0	0	0	0	0	43	0	0	0
Edaphosaurus_boanerges	0	3	3	38	7	0	0	0	0	0	0
Edaphosaurus_cruciger	0	0	1	3	27	1	1	0	0	0	0
Edaphosaurus_pogonias	0	0	0	0	0	0	0	33	0	0	0
Edops_craigi	2	4	0	0	0	0	0	0	0	0	0
Eothyris_parkeyi	0	0	0	0	1	0	0	0	0	0	0
Eryops_anatinus	0	0	0	6	0	0	0	0	0	0	0
Eryops_megacephalus	0	3	8	188	394	12	2	61	14	2	0
Euryodus_primus	0	0	0	0	0	0	0	14	0	0	0
Goniocephalus_willistoni	0	0	0	0	0	0	0	1	0	0	0
Isodectes_obtusus	0	0	0	0	0	0	0	2	0	0	0
Kahneria_seltina	0	0	0	0	0	0	0	0	0	0	7
Labidosaurikos_meachami	0	0	0	0	0	0	0	0	16	0	0
Labidosaurus_hamatus	0	0	0	0	1	1	0	60	0	0	0
Lupeosaurus_kayi	0	3	0	3	1	0	0	0	0	0	0
Lysorophus_tricarinatus	0	0	0	0	0	0	2	4	382	355	0
Micraroter_erythrogeios	0	0	0	0	0	0	0	1	0	0	0
Neldasaurus_wrightae	6	3	0	0	0	0	0	0	0	0	0
Ophiacodon_major	0	0	1	0	1	0	1	0	0	0	0
Ophiacodon_retroversus	0	3	5	26	144	1	0	0	0	0	0
Ophiacodon_uniformis	0	0	0	73	118	0	0	0	0	0	0
Ostodolepis_brevispinatus	0	0	0	0	0	0	0	2	0	0	0
Pantylus_coicodus	0	0	0	0	0	0	0	2	0	0	0
Pantylus_cordatus	0	4	0	0	0	0	0	0	0	0	0
Parioxys_ferricolus	0	0	0	11	0	0	0	0	0	0	0
Parioxys_romeri	0	0	0	0	24	0	0	0	0	0	0
Pelodosotis_elongatum	0	0	0	0	0	0	0	1	0	0	0
Platyhystrix_rugosus	0	0	0	1	0	0	0	0	0	0	0
Protocaptorhinus_pricei	0	0	0	0	4	0	0	0	0	0	0
Protorothyris_archeri	0	6	0	0	0	0	0	0	0	0	0
Romeria_primus	0	1	0	0	0	0	0	0	0	0	0
Romeria_texana	0	2	0	0	0	0	0	0	0	0	0
Rothianiscus_multidonta	0	0	0	0	0	0	0	0	0	0	11
Secodontosaurus_obtusidens	0	0	0	56	22	0	0	10	0	0	0
Seymouria_baylorensis	0	0	0	0	1	0	0	73	0	0	0
Slaugenhopia_texensis	0	0	0	0	0	0	0	0	0	0	2
Stereophallodon_ciscoensis	26	1	0	0	0	0	0	0	0	0	0
Tersomius_texensis	0	0	0	0	2	0	0	0	0	0	0
Tetraceratops_insignis	0	0	0	0	0	0	0	1	0	0	0
Trichasaurus_texensis	0	0	0	0	0	0	0	1	0	0	0
Trimerorhachis_insignis	0	0	0	45	471	1	3	42	140	0	0
Trimerorhachis_rogersi	0	0	0	0	0	0	0	0	0	29	0
Trimerorhachis_mesops	0	0	0	0	0	0	0	6	0	0	0
Varanops_brevirostris	0	0	0	0	0	0	0	82	0	0	0
Varanosaurus_witchitaensis	0	1	0	2	25	0	0	1	0	0	0
Varanosaurus_acutirostris	0	0	0	0	0	0	0	7	0	0	0
Waggoneria_knoxensis	0	0	0	0	0	0	0	0	3	0	0
Zatrachys_microphthalamus	0	0	0	0	0	0	0	9	0	0	0
Zatrachys_conchigerus	0	0	0	0	0	0	0	1	0	0	0
Zatrachys_serratus	0	3	2	4	0	0	0	0	0	0	0
Bottom	298.9	295	293.8	292.6	290.1	286.8	283.5	279.8	278.6	277.3	276
Top	295	293.8	292.6	290.1	286.8	283.5	279.8	278.6	277.3	276	272.3
