# Supplementary material for: An examination of the impact of Olson’s extinction on tetrapods from Texas
Source: PeerJ. 2018 May 15;6:e4767. doi: 10.7717/peerj.4767 (PMC5958880; doi:10.7717/peerj.4767)
Supplement: Data S2 — Number of specimens of each genus in each formation. [file peerj-06-4767-s002.csv]

	Pueblo	Moran	Putnam	Admiral	Belle Plains	Clyde	Leuders	Arroyo	Vale	Choza	San Angelo
Acheloma	1	1	1	3	5	1	0	14	0	0	0
Acheria	0	2	1	56	55	0	0	7	0	0	0
Alegeinosaurus	0	0	0	0	0	0	0	1	0	0	0
Angelosaurus	0	0	0	0	0	0	0	0	0	0	6
Araeoscelis	0	0	0	2	20	0	0	8	0	0	0
Aspidosaurus	1	0	2	2	9	0	0	13	0	0	0
Bolosaurus	0	0	0	25	3	0	0	2	0	0	0
Brachydectes	0	0	0	0	0	0	0	23	0	0	0
Broiliellus	0	1	0	0	0	0	0	8	0	0	0
Cacops	0	0	0	0	0	0	0	48	1	2	0
Captorhinikos	0	0	0	0	0	0	0	0	10	6	0
Captorhinus	0	0	0	0	3	2	6	52	4	1	0
Cardiocephalus	0	0	0	0	0	0	0	3	0	0	0
Carrolla	0	0	0	0	1	0	0	0	0	0	0
Casea	0	0	0	0	0	0	0	6	2	1	0
Caseoides	0	0	0	0	0	0	0	0	0	0	2
Caseopsis	0	0	0	0	0	0	0	0	0	0	2
Cotylorhynchus	0	0	0	0	0	0	0	0	0	0	67
Cricotus	0	0	2	4	0	0	0	1	0	0	0
Crossotelus	0	0	0	0	1	0	1	1	0	0	0
Ctenorhachis	0	0	0	1	1	0	0	0	0	0	0
Ctenospondylus	0	0	0	2	0	0	0	0	0	0	0
Dasyceps	0	0	0	0	0	0	0	2	0	0	0
Desmospondylus	0	0	0	0	0	0	0	1	0	0	0
Diadectes	7	3	2	26	153	1	2	52	1	0	0
Dimetrodon	6	3	17	671	845	4	3	637	73	8	18
Diplocaulus	0	0	0	2	2	1	3	186	57	24	0
Dissorophus	0	0	0	0	0	0	0	43	0	0	0
Edaphosaurus	3	3	4	41	34	1	2	33	0	0	0
Edops	2	4	0	0	0	0	0	0	0	0	0
Eothyris	0	0	0	0	1	0	0	0	0	0	0
Eryops	68	3	8	194	394	12	2	61	14	2	0
Euryodus	0	0	0	0	0	0	0	14	0	0	0
Gohiocephalus	0	0	0	0	0	0	0	1	0	0	0
Isodectes	0	0	0	0	0	0	0	8	0	0	0
Kahneria	0	0	0	0	0	0	0	0	0	0	7
Labidosaurikos	0	0	0	0	0	0	0	0	16	3	0
Labidosaurus	0	0	0	0	1	1	0	60	0	0	0
Lupeosaurus	0	3	0	3	1	0	0	0	0	0	0
Lysorophus	0	0	0	0	0	0	2	4	382	355	0
Micraroter	0	0	0	0	0	0	0	1	0	0	0
Neldasaurus	6	3	0	0	0	0	0	0	0	0	0
Ophiacodon	16	3	6	99	263	1	3	10	0	0	0
Ostodolepis	0	0	0	0	0	0	0	2	0	0	0
Pantylus	0	4	0	0	0	0	0	2	0	0	0
Parioxys	0	0	0	11	24	0	0	4	0	0	0
Patriotichus	0	0	0	0	0	0	0	1	0	0	0
Pelosodotis	0	0	0	0	0	0	0	1	0	0	0
Platyhistrix	0	0	0	1	0	0	0	0	0	0	0
Protocaptorhinus	0	0	0	0	0	0	0	0	0	0	0
Protorothyris	0	6	0	0	0	0	0	0	0	0	0
Phlegethontia	0	0	0	0	0	0	2	0	0	0	0
Romeria	0	3	0	0	0	0	0	0	0	0	0
Rothianiscus	0	0	0	0	0	0	0	0	0	0	11
Secodontosaurus	0	0	0	56	22	0	0	10	0	0	0
Seymouria	0	0	0	0	1	0	0	73	0	0	0
Slaugenhopia	0	0	0	0	0	0	0	0	0	0	2
Sphenacodon	0	1	0	0	0	0	0	0	0	0	0
Stereophallodon	26	1	0	0	0	0	0	0	0	0	0
Tersomius	0	0	0	0	2	0	0	0	0	0	0
Tetraceratops	0	0	0	0	0	0	0	1	0	0	0
Trichasaurus	0	0	0	0	0	0	0	1	0	0	0
Trimerorhachis	0	0	2	45	471	1	3	48	140	29	0
Varanops	0	0	0	0	0	0	0	82	0	0	0
Varanosaurus	0	1	0	2	25	0	0	8	0	0	0
Waggoneria	0	0	0	0	0	0	0	0	3	0	0
Zatrachys	1	3	2	4	8	1	0	10	0	0	0
Bottom	298.9	295	293.8	292.6	290.1	286.8	283.5	279.8	278.6	277.3	276
Top	295	293.8	292.6	290.1	286.8	283.5	279.8	278.6	277.3	276	272.3
